# Supplementary material for: Monitoring of Paenibacillus larvae in Lower Austria through DNA-Based Detection without De-Sporulation: 2018 to 2022
Source: Vet Sci. 2023 Mar 10;10(3):213. doi: 10.3390/vetsci10030213 (PMC10054382; doi:10.3390/vetsci10030213)
Supplement: Supplementary file 1 [file vetsci-10-00213-s001.zip]

Archive with 1 entries (1 files):
- vetsci-2239517-supplementary.pdf
